# Supplementary material for: Kombucha Beverages Produced from Fruits, Vegetables, and Plants: A Review on Their Pharmacological Activities and Health Benefits
Source: Foods. 2023 Apr 27;12(9):1818. doi: 10.3390/foods12091818 (PMC10178031; doi:10.3390/foods12091818)
Supplement: Supplementary file 1 [file foods-12-01818-s001.zip]

Archive with 1 entries (1 files):
- foods-2357472-supplementary.pdf
